# Supplementary material for: Modelling the resilience of seagrass communities exposed to pulsed freshwater discharges: A seascape approach
Source: PLoS One. 2020 Feb 21;15(2):e0229147. doi: 10.1371/journal.pone.0229147 (PMC7034918; doi:10.1371/journal.pone.0229147)
Supplement: S1 File — (XLSX) [file pone.0229147.s001.xlsx]

## Sheet: Surv.Rates
Size	Dist			Size	adj
1	0.4			1	0.6
2	0.4			2	0.6
3	0.2			3	0.4
4	0.2			4	0
5	0			5	0.33
1	1			1	0.8
2	0.8			2	0.6
3	0.4			3	0.6
4	0.4			4	0.4
5	0.5			5	0
1	1			1	0.6
2	0.6			2	0.4
3	0.6			3	0.6
4	0			4	0.2
5	0			5	0.33
1	0.8			1	0.6
2	0.6			2	0.6
3	0.8			3	0.4
4	0.4			4	0
5	0			5	0
1	0.8			1	0.6
2	0.6			2	0.6
3	0.6			3	0.6
4	0			4	0.2
5	0.2			5	0
1	0.6			1	0.4
2	0.2			2	0.6
3	0			3	0.2
4	0.25			4	0
5	0			5	0
1	0.4			1	0.6
2	0.4			2	0
3	0.2			3	0
4	0			4	0
5	0			5	0
1	0.2			1	0.4
2	0.4			2	0.6
3	0.2			3	0.4
4	0			4	0
5	0			5	0
1	1			1	0
2	0.6			2	0.8
3	0.2			3	0.4
4	0			4	0.2
5	0.25			5	0
1	0.6			1	0
2	0.4			2	0.4
3	0			3	0.2
4	0.2			4	0.2
5	0.33			5	0
1	0.4			1	0.8
2	0.8			2	0.2
3	0.6			3	0.6
4	0			4	0.6
5	0			5	0
1	0.4			1	0.6
2	0.2			2	0.8
3	0.2			3	0.8
4	0.4			4	0.6
5	0.2			5	0
1	1			1	0.6
2	0.6			2	0.4
3	0			3	0.2
4	0.2			4	0.4
5	0			5	0.4
1	0.4			1	0.8
2	0.4			2	0.6
3	0.4			3	0.4
4	0.6			4	0.2
5	0.25			5	0
1	0.8			1	0.4
2	0			2	0.2
3	0.4			3	0.4
4	0.2			4	0
5	0			5	0
1	0.4			1	0.4
2	0.4			2	0.6
3	0.4			3	0
4	0.4			4	0
5	0			5	0.2
1	0.4			1	0.6
2	0.4			2	0.4
3	0.2			3	0.4
4	0.4			4	0.4
5	0			5	0
1	0.2			1	0.6
2	0.6			2	0.4
3	0.6			3	0.2
4	0.6			4	0
5	0.2			5	0
1	0.4			1	0.2
2	0.6			2	0.6
3	0.2			3	0.4
4	0			4	0.4
5	0			5	0
1	0.6			1	0.4
2	0.2			2	0.6
3	0.2			3	0.4
4	0.2			4	0
5	0.2			5	0
1	0.4			1	0.8
2	0.6			2	0.8
3	0.2			3	0.2
4	0.2			4	0.4
5	0			5	0.2
1	0.6			1	0.6
2	0.2			2	0.4
3	0			3	0.4
4	0			4	0
5	0			5	0
1	0.4			1	0.6
2	0			2	0.8
3	0.4			3	0
4	0			4	0
5	0			5	0
