# Supplementary material for: Modelling the resilience of seagrass communities exposed to pulsed freshwater discharges: A seascape approach
Source: PLoS One. 2020 Feb 21;15(2):e0229147. doi: 10.1371/journal.pone.0229147 (PMC7034918; doi:10.1371/journal.pone.0229147)
Supplement: S2 File — (XLSX) [file pone.0229147.s002.xlsx]

## Sheet: High Fragmentation
Low
Size Classes	0	1	2	3	4	5	6	7	8	9	10	11	12	13	14	15	16
1	48	34.08	10.8467	3.96034	1.33471	0.460385	0.15731	0.053924	0.0184619	0.00632357	0.00216559	0	0	0	0	0	0
2	56	12.4815	7.14899	2.23696	0.810141	0.272828	0.0940774	0.0321451	0.0110187	0.00377247	0.00129214	0	0	0	0	0	0
3	72	4.0214	0.217622	0.0491283	0.00984438	0.00310587	0.00103059	0.000352883	0.000120487	4.12857e-05	1.41351e-05	0	0	0	0	0	0
4	17	0.665	0.251734	0.043623	0.0142645	0.00469068	0.00161313	0.000549769	0.000188512	6.45257e-05	2.21025e-05	0	0	0	0	0	0
5	7	2.64983	0.459189	0.150152	0.0493756	0.0169803	0.00578704	0.00198434	0.000679218	0.000232658	7.96748e-05	0	0	0	0	0	0
Average
Size Classes	0 1 2 3 4 5	1	2	3	4	5	6	7	8	9	10	11	12	13	14	15	16
1	48	39.8	13.7038	5.43757	2.00544	0.754941	0.281991	0.105598	0.0395078	0.0147857	0	0	0	0	0	0	0
2	56	12.4815	8.29299	2.81163	1.1085	0.408591	0.153778	0.05744	0.0215093	0.0080474	0	0	0	0	0	0	0
3	72	4.0214	0.217622	0.0497067	0.0108326	0.00377306	0.00137171	0.000513518	0.000191714	7.17733e-05	0	0	0	0	0	0	0
4	17	0.665	0.251734	0.0471008	0.0170041	0.00611913	0.00230004	0.000857323	0.000321139	0.000120127	0	0	0	0	0	0	0
5	7	2.64983	0.495797	0.178991	0.0644119	0.024211	0.00902445	0.00338041	0.0012645	0.000473258	0	0	0	0	0	0	0
High
Size Classes	0 1 2 3 4 5	1	2	3	4	5	6	7	8	9	10	11	12	13	14	15	16
1	48	57.8	24.8294	12.2762	5.73877	2.72064	1.28408	0.606821	0.286658	0.13543	0.0639814	0.030227	0	0	0	0	0
2	56	12.4815	11.893	5.04697	2.48661	1.16207	0.550869	0.259997	0.122867	0.0580416	0.0274215	0.0129547	0	0	0	0	0
3	72	4.0214	0.217622	0.0515269	0.0141583	0.00635508	0.0029399	0.00139014	0.000655978	0.000309972	0.000146429	6.91794e-05	0	0	0	0	0
4	17	0.665	0.251734	0.0580448	0.0269232	0.01232	0.00584309	0.00275446	0.00130195	0.000614982	0.000290551	0.000137264	0	0	0	0	0
5	7	2.64983	0.610997	0.283402	0.129684	0.0615062	0.0289943	0.0137047	0.00647349	0.00305844	0.00144489	0.000682616	0	0	0	0	0

## Sheet: Low Fragmentation
Low
LR/LF	0	1	2	3	4	5	6	7	8	9	10	11	12	13	14	15	16
1	48	57.8	24.8294	12.2762	5.73877	2.72064	1.28408	0.606821	0.286658	0.13543	0.0639814	0.030227	0	0	0	0	0
2	56	12.4815	11.893	5.04697	2.48661	1.16207	0.550869	0.259997	0.122867	0.0580416	0.0274215	0.0129547	0	0	0	0	0
3	72	4.0214	0.217622	0.0515269	0.0141583	0.00635508	0.0029399	0.00139014	0.000655978	0.000309972	0.000146429	6.91794e-05	0	0	0	0	0
4	17	0.665	0.251734	0.0580448	0.0269232	0.01232	0.00584309	0.00275446	0.00130195	0.000614982	0.000290551	0.000137264	0	0	0	0	0
5	7	2.64983	0.610997	0.283402	0.129684	0.0615062	0.0289943	0.0137047	0.00647349	0.00305844	0.00144489	0.000682616	0	0	0	0	0
Average
Size Class	0	1	2	3	4	5	6	7	8	9	10	11	12	13	14	15	16
1	48	46	44.3011	41.9243	39.6448	37.6005	35.7844	34.1685	32.7267	31.4373	31.282	30.2457	29.3154	28.4795	27.7283	27.0529	26.8456
2	56	46.2	38.72	33.8155	29.913	26.6091	23.75	21.2472	19.0396	17.0814	15.3375	14.7799	13.3857	12.1359	11.0144	10.5072	10.1022
3	72	69.2	60.433	59.5083	57.6685	55.6028	55.1521	54.2134	50.711	47.586	45.7912	45.2872	45.041	44.0244	44.2127	44.5844	43.1204
4	17	23.3	24.0115	24.8786	27.8236	26.979	27.3376	27.8749	27.568	27.398	27.349	26.4077	26.5622	26.8024	26.1194	26.5053	25.9529
5	7	9.11507	11.5959	14.5374	17.1607	19.6123	20.9848	21.3347	21.6953	22.0851	22.514	21.9861	22.502	22.0608	22.6601	22.2973	21.9694
High
Size Classes	0	1	2	3	4	5	6	7	8	9	10	11	12	13	14	15	16
1	48	54	53.5985	52.4824	51.2728	50.1101	49.0069	47.9546	46.9443	45.9698	45.0267	44.112	43.2235	42.3597	41.5192	39.7012	37.9048
2	56	46.2	42.32	33.285	28.7815	27.5046	26.3616	22.3101	20.3252	18.4969	17.3909	16.6364	14.8048	12.9989	8.21669	6.45646	4.71703
3	72	69.2	65.833	63.3884	61.348	59.5199	57.8281	56.2344	54.7163	53.2594	51.8543	50.4945	49.1757	47.8948	46.6494	45.4378	43.2586
4	17	23.3	23.8115	23.3138	22.6762	22.0489	21.4493	21.8752	21.3224	20.7883	20.2706	19.7682	19.2798	18.8048	18.3426	17.8926	18.4545
5	7	9.11507	10.2505	10.2505	11.1672	11.2457	12.1899	13.0508	13.861	13.6413	14.4051	14.1608	14.9137	15.6671	16.4232	16.1833	15.948
